# Supplementary material for: Early therapy contributes to the normalization of platelet in patients with severe fever with thrombocytopenia syndrome during the convalescent phase
Source: PLoS Negl Trop Dis. 2025 Jan 13;19(1):e0012793. doi: 10.1371/journal.pntd.0012793 (PMC11729930; doi:10.1371/journal.pntd.0012793)
Supplement: S1 Table — (XLSX) [file pntd.0012793.s001.xlsx]

## Sheet: Sheet1
Supplementary Table 1: Raw data on baseline clinical symptoms,baseline laboratory indicators, treatments, comorbidities in SFTS patients
ID	outcome	time (day)	sex (male)	age (years)	age stratification	Days from onset to admission (day)	Days from onset to admission stratification	Duration of hospitalisation (day)	course of disease (day)	History of tick bites	fever	Highest temperature (℃)	Highest temperature stratification	phlegm	Diarrhea	Neurological signs	WBC (×109/L)	PLT (×109/L)	PLT stratification	HGB (g/L)	Lymphocytes (×109/L)	Lymphocytes stratification	PT (s)	PT stratification	CK (U/L)	CK stratification	Ca2+ (mmol/L)	Ca2+ stratification	Lung (mechanical ventilation)	acute kidney injury	bacterial pneumonia	fungal pneumonia	Famviravir	ribavirin	antibacterial therapy	antifungal therapy	corticosteroid therapy	rhG-CSF therapy	IVIG	CRRT	platelet transfusion	therapy stratification
1	1	11	1	28	0	7	2	19	26	0	1	38.8	1	0	0	1	2.02	45	1	139	0.71	0	12	0	480	1	1.9	0	1	0	1	1	0	1	1	1	1	0	1	0	0	2
2	1	12	1	59	0	8	2	5	13	0	1	39	1	0	0	1	4.34	34	1	133	0.51	0	12.2	0	832	1	1.52	0	1	1	1	1	1	1	1	1	1	0	1	0	1	2
3	1	9	1	56	0	8	2	9	17	2	1	39.4	2	0	1	0	5.82	83	2	136	1.46	0	13.4	1	330	1	1.83	0	0	0	0	0	1	0	0	0	1	0	0	0	0	2
4	1	10	0	67	1	6	1	10	16	1	1	39.1	2	0	0	0	2.68	91	3	141	0.43	0	12.8	0	123	0	1.78	0	0	0	1	0	0	1	1	0	0	0	0	0	0	2
5	1	12	0	67	1	9	2	7	16	1	1	39	1	0	1	0	1.34	81	2	173	0.6	0	10.9	0	97	0	2.13	0	0	0	0	0	1	0	0	0	0	1	0	0	0	2
6	1	12	1	69	1	6	1	30	36	1	1	38.8	1	0	1	0	1.72	71	2	148	0.57	0	13.5	1	855	1	1.74	0	1	0	0	1	1	0	1	1	1	1	0	0	0	2
8	1	13	1	53	0	6	1	10	16	1	1	40	2	0	0	0	1.47	77	2	114	0.33	0	15.8	1	67	0	2.36	1	0	0	0	0	1	1	0	0	0	1	0	0	0	2
9	1	6	0	58	0	4	1	9	13	2	1	37.5	0	0	1	0	2.24	98	3	151	0.58	0	13.2	1	234	1	1.96	0	0	0	0	0	1	0	1	0	0	0	0	0	0	2
10	1	10	1	66	1	6	1	9	15	2	1	38.2	1	0	1	1	3.3	68	2	152	0.49	0	12.2	0	1832	1	1.99	0	0	0	0	0	1	0	1	0	1	0	0	0	0	2
12	1	13	1	68	1	10	2	7	17	2	1	38.3	1	1	0	1	4.33	77	2	131	1.3	0	11.1	0	103	0	1.91	0	0	0	0	0	1	0	0	0	0	0	0	0	0	0
14	1	10	1	60	0	3	0	18	21	2	1	39.1	2	0	0	0	2.6	87	2	133	0.53	0	12.2	0	210	1	2.16	0	0	0	0	0	1	0	0	0	0	1	0	0	0	2
15	0	15	1	63	1	7	2	8	15	0	1	38	0	0	0	0	5.24	66	2	148	0.49	0	12.3	0	82	0	1.87	0	0	0	0	0	1	0	0	0	0	0	0	0	0	0
16	0	15	0	67	1	7	2	12	19	2	1	39	1	1	1	1	2.94	78	2	158	0.81	0	14.3	1	581	1	1.82	0	0	0	1	0	1	0	1	0	1	0	0	0	0	2
17	1	13	0	67	1	7	2	10	17	2	1	38.6	1	0	0	0	5.62	43	1	161	1.31	0	12.4	0	434	1	2.05	0	0	0	0	0	1	0	0	0	0	0	0	0	0	0
20	1	10	1	46	0	2	0	9	11	2	1	38.8	1	0	0	1	0.91	67	2	132	0.36	0	11.1	0	537	1	1.97	0	0	0	0	0	1	1	0	0	1	1	0	0	0	2
21	1	11	1	67	1	7	2	11	18	0	1	37.6	0	0	0	0	5.22	62	2	157	0.51	0	10.6	0	118	0	1.81	0	0	0	0	0	0	1	0	0	0	0	0	0	0	0
23	1	8	0	73	1	5	1	8	13	2	1	37.7	0	0	0	0	2.09	81	2	132	0.58	0	11.3	0	256	1	1.93	0	0	0	0	0	1	0	0	0	0	0	0	0	0	0
25	1	12	0	78	1	2	0	11	13	2	1	38	0	0	0	0	1.65	98	3	128	0.63	0	12.9	0	1458	1	1.91	0	0	0	0	0	0	1	1	0	1	1	0	0	0	2
26	1	13	0	60	0	7	2	10	17	2	1	38.8	1	0	1	0	2.13	64	2	160	0.84	0	13.79	1	2000	1	1.86	0	0	0	0	0	0	1	0	1	0	0	0	0	0	2
27	1	11	1	64	1	5	1	10	15	2	1	38.2	1	0	0	0	6.62	58	1	147	2.32	1	13.79	1	1606.14	1	2.04	0	0	0	0	0	0	1	1	0	0	0	0	0	0	2
28	1	9	0	69	1	6	1	8	14	2	1	38.8	1	0	1	0	3.56	68	2	177	1.02	0	11.7	0	338	1	2.04	0	0	0	0	0	1	0	1	0	0	0	0	0	0	2
29	1	9	0	37	0	8	2	9	17	1	1	39.2	2	0	0	0	5.11	77	2	153	0.88	0	13.3	1	181	0	1.99	0	0	0	0	0	0	0	1	0	1	0	0	0	0	1
32	1	13	1	74	1	6	1	8	14	2	1	38.5	1	0	0	0	0.67	80	2	132	0.27	0	14.6	1	281	1	1.72	0	0	0	0	0	1	1	0	0	0	1	0	0	0	2
33	1	10	1	71	1	5	1	23	28	0	1	38.5	1	0	1	1	6.18	83	2	138	0.93	0	12.4	0	1606.14	1	1.75	0	1	0	1	1	1	1	1	1	1	0	1	0	0	2
34	1	10	0	51	0	4	1	22	26	0	1	38.8	1	0	0	0	1.91	37	1	158	0.73	0	11.5	0	706	1	1.97	0	0	0	1	0	1	1	1	0	1	1	0	0	1	2
35	1	11	1	58	0	5	1	12	17	1	1	38.6	1	0	0	0	0.7	78	2	150	0.17	0	12.8	0	389	1	1.92	0	0	0	0	0	1	1	0	0	1	1	0	0	0	2
36	1	13	1	52	0	9	2	12	21	1	1	39	1	0	1	1	1.87	88	2	145	0.79	0	12.3	0	1341	1	1.89	0	0	0	0	0	1	0	0	0	0	1	0	0	0	2
40	1	12	1	61	1	5	1	14	19	0	1	37.5	0	0	1	0	0.72	18	0	132	0.24	0	12.6	0	2000	1	2.04	0	0	0	1	1	1	0	1	1	1	1	0	0	1	2
43	1	10	0	73	1	7	2	4	11	2	1	39	1	0	0	1	9.5	58	1	165	1.61	0	13.1	1	91	0	1.95	0	0	0	1	0	1	0	1	0	0	0	0	0	0	2
44	1	10	0	76	1	7	2	8	15	2	1	38.8	1	0	1	0	2.1	82	2	139	0.84	0	13.3	1	1015	1	1.59	0	0	0	0	0	1	0	0	0	0	1	0	0	0	2
47	1	13	1	76	1	8	2	8	16	0	1	38.2	1	1	0	0	2.83	71	2	144	0.71	0	12.7	0	192	0	1.88	0	0	0	0	1	1	0	1	1	1	0	0	0	0	2
48	1	14	1	65	1	4	1	14	18	1	1	38.8	1	0	0	0	0.95	89	2	139	0.19	0	14.2	1	117	0	2.12	0	0	0	0	0	1	0	1	0	1	1	1	0	0	2
49	1	6	0	63	1	1	0	17	18	2	1	38.8	1	0	0	1	4.2	94	3	161	1.08	0	13.7	1	2000	1	1.79	0	1	1	0	1	0	1	1	1	1	0	1	1	0	2
50	1	7	1	77	1	4	1	5	9	2	1	37.7	0	0	1	0	2.83	61	2	107	1.27	0	12	0	102	0	1.94	0	0	0	0	0	1	0	1	0	0	0	0	0	0	2
51	0	16	1	70	1	8	2	8	16	0	1	40	2	0	1	0	6.53	25	0	113	1.45	0	14.4	1	44	0	2.04	0	0	0	0	0	0	0	0	0	0	0	0	0	0	1
55	0	18	0	85	1	3	0	37	40	2	1	38.5	1	0	1	0	2.48	74	2	177	0.31	0	13.2	1	753	1	1.88	0	1	1	1	1	1	1	1	1	1	1	1	1	0	2
56	0	15	0	49	0	7	2	8	15	2	1	38.3	1	0	1	1	8.69	91	3	183	1.03	0	11.8	0	1231	1	1.76	0	0	0	0	0	1	0	0	0	0	0	0	0	0	0
57	1	10	1	81	1	5	1	9	14	2	1	37.2	NA	0	0	0	1.47	67	2	147	0.83	0	12	0	79	0	2.06	0	0	0	0	0	0	0	0	0	0	1	0	0	0	1
58	0	15	0	71	1	4	1	12	16	2	1	38.5	1	0	1	1	0.93	30	0	166	0.27	0	13.6	1	1190	1	1.98	0	0	0	0	0	1	0	1	0	1	1	0	0	0	2
60	1	10	0	73	1	4	1	9	13	2	1	37.2	NA	0	0	0	2.73	60	1	145	0.76	0	12	0	2036	1	2	0	0	1	0	0	1	0	0	0	1	0	0	0	0	2
61	0	16	1	65	1	7	2	9	16	2	1	39	1	0	1	0	2	51	1	145	0.4	0	13.8	1	249	1	1.86	0	0	0	0	0	1	0	0	1	0	0	0	0	0	2
63	1	11	1	55	0	4	1	7	11	0	1	40	2	0	0	0	1.1	94	3	160	0.25	0	13.8	1	2000	1	1.82	0	0	0	0	0	1	0	0	0	1	1	0	0	0	2
64	1	13	0	70	1	8	2	8	16	0	0	NA	NA	1	0	0	16.81	72	2	143	0.89	0	12.2	0	1504	1	2.15	0	0	1	0	1	1	0	1	1	1	0	1	0	0	2
66	1	14	0	80	1	6	1	10	16	0	1	38	0	0	0	1	0.76	53	1	130	0.22	0	13.3	1	197	0	1.75	0	0	0	0	0	1	0	0	0	0	1	0	0	0	2
67	1	9	0	71	1	7	2	5	12	2	1	38	0	0	0	0	4.75	83	2	138	2.16	1	12.4	0	63	0	2.11	0	0	0	0	0	1	0	0	0	0	0	0	0	0	0
68	1	14	0	76	1	10	2	12	22	2	1	38.8	1	0	0	0	4.49	36	1	156	0.93	0	12.3	0	1039	1	2.05	0	1	0	1	1	1	0	1	1	1	0	0	0	1	2
69	1	9	1	81	1	7	2	7	14	0	0	NA	NA	0	0	0	3.72	95	3	139	1.73	0	12.5	0	175	0	1.86	0	0	0	0	0	1	0	0	0	0	0	0	0	0	0
70	1	11	1	73	1	4	1	8	12	0	1	38	0	0	0	0	1.67	66	2	162	0.62	0	12.1	0	842	1	1.94	0	0	0	0	0	1	0	0	0	0	1	0	0	0	2
71	0	15	1	60	0	5	1	13	18	1	1	39.2	2	0	0	0	0.89	77	2	123	0.15	0	13.79	1	124	0	1.83	0	0	0	0	0	1	1	0	0	1	1	0	0	0	2
72	0	24	1	71	1	3	0	31	34	1	1	38	0	0	1	0	2.06	82	2	129	0.62	0	12.9	0	171	0	2.03	0	1	0	1	1	1	0	1	1	1	1	1	0	1	2
75	0	15	1	67	1	7	2	11	18	2	1	39	1	0	0	0	6.05	52	1	137	0.87	0	12.7	0	305	1	1.94	0	0	0	0	0	1	0	0	0	0	0	0	0	0	0
76	1	12	0	58	0	5	1	7	12	0	1	38.6	1	0	0	0	3.86	91	3	155	1.59	0	12.95	0	123.47	0	1.91	0	0	0	0	0	1	0	0	0	0	0	0	0	0	0
77	1	10	1	65	1	5	1	8	13	0	1	38	0	0	0	0	2.73	80	2	135	0.77	0	13	0	1870	1	1.89	0	0	0	0	0	1	0	0	0	1	0	0	0	0	2
78	1	6	0	75	1	5	1	1	6	0	1	39	1	0	0	0	1.52	66	2	184	0.34	0	13.6	1	2000	1	1.56	0	0	0	0	0	1	0	0	0	1	1	0	0	0	2
79	1	7	1	46	0	7	2	6	13	2	1	38.5	1	0	0	0	1.91	96	3	141	0.6	0	12.95	0	335.5	1	1.91	0	0	0	0	0	1	0	0	0	0	1	0	0	0	2
80	0	23	0	52	0	6	1	18	24	2	1	39	1	1	1	0	1.51	36	1	163	0.55	0	14	1	2000	1	1.56	0	1	0	1	1	1	0	1	1	1	1	1	0	1	2
81	1	9	1	58	0	4	1	9	13	2	1	38.9	1	0	1	0	5.31	76	2	130	0.84	0	12.7	0	1804	1	1.88	0	0	0	0	0	1	0	0	0	1	0	0	0	0	2
84	0	15	1	75	1	9	2	13	22	1	1	40	2	0	1	0	2.87	37	1	121	0.74	0	11.5	0	1009	1	1.89	0	0	0	1	0	1	0	1	0	0	0	0	0	0	2
85	1	13	1	71	1	8	2	12	20	1	1	38.3	1	0	1	1	5.94	76	2	183	0.68	0	14.1	1	2000	1	1.79	0	0	1	0	1	1	0	1	1	1	0	1	0	0	2
86	1	11	0	62	1	5	1	9	14	1	1	40	2	0	0	0	1.18	95	3	143	0.35	0	13.2	1	138	0	1.76	0	0	0	0	0	1	0	0	0	0	1	0	0	0	2
87	1	12	1	55	0	6	1	7	13	0	1	39	1	0	0	0	6.39	85	2	120	1.45	0	13.2	1	205	1	1.91	0	0	0	0	0	1	0	0	0	0	1	0	0	0	2
89	1	13	0	60	0	10	2	3	13	1	1	39.5	2	0	0	0	3.66	98	3	162	1.34	0	12.3	0	130	0	2.09	0	0	0	0	0	1	0	0	0	0	0	0	0	0	0
90	1	14	1	59	0	6	1	9	15	2	1	39.8	2	0	1	0	1.35	61	2	135	0.59	0	11.7	0	180	0	2.08	0	0	0	0	1	1	0	0	1	0	1	0	0	0	2
91	1	10	0	81	1	3	0	13	16	2	1	38	0	0	1	0	2.15	45	1	149	0.95	0	12.7	0	1674	1	2.03	0	0	0	1	0	1	0	1	1	1	0	0	0	0	2
92	1	10	1	71	1	8	2	5	13	2	1	39.4	2	0	1	0	3.28	80	2	140	1.44	0	12.95	0	205	1	2.03	0	0	0	0	0	1	0	0	0	0	0	0	0	0	0
94	1	14	1	54	0	5	1	9	14	2	1	39.4	2	0	1	0	3.73	68	2	147	0.34	0	13.9	1	78	0	1.83	0	0	0	0	0	1	0	0	0	1	0	0	0	0	2
95	1	12	1	60	0	3	0	9	12	2	1	38	0	0	0	0	3.57	55	1	132	0.28	0	13.3	1	1754	1	1.62	0	0	0	0	0	1	0	1	0	1	0	0	0	0	2
96	1	11	1	49	0	6	1	7	13	2	1	39	1	0	1	0	1.21	86	2	127	0.43	0	12.7	0	72	0	1.78	0	0	0	0	0	1	0	0	0	0	1	0	0	0	2
98	1	12	0	74	1	6	1	8	14	1	1	38.2	1	0	1	0	1.9	47	1	150	0.79	0	12.5	0	1034	1	1.69	0	0	0	0	0	1	0	0	0	1	1	0	0	0	2
99	1	10	0	72	1	5	1	15	20	1	1	39	1	0	0	1	4.92	82	2	141	0.28	0	13.8	1	361	1	1.76	0	0	0	0	0	1	0	1	1	1	0	1	0	0	2
100	1	14	1	60	0	5	1	16	21	1	1	38.5	1	0	0	1	0.89	53	1	154	0.26	0	13.4	1	2000	1	1.65	0	0	0	0	1	1	0	1	1	1	1	1	0	0	2
103	1	11	1	73	1	5	1	10	15	2	1	38.5	1	0	1	0	3.62	76	2	131	0.34	0	12.7	0	2000	1	1.66	0	0	0	0	0	1	0	1	1	1	0	0	0	0	2
104	1	11	0	56	0	3	0	10	13	1	1	39.2	2	0	0	0	2.02	59	1	132	0.18	0	14.1	1	987	1	1.61	0	0	0	0	0	1	0	1	0	1	1	0	0	0	2
106	1	4	1	47	0	5	1	7	12	2	1	39	1	0	1	0	1.46	97	3	143	0.6	0	12.95	0	335.5	1	1.91	0	0	0	0	0	1	0	0	0	0	1	0	0	0	2
107	0	17	0	75	1	10	2	11	21	0	0	NA	NA	0	1	1	2.63	55	1	149	0.4	0	12.3	0	352	1	1.75	0	0	1	0	0	1	0	0	0	0	0	0	0	0	0
108	1	14	0	47	0	5	1	10	15	1	1	39.7	2	0	1	0	2	70	2	161	0.43	0	13.4	1	412	1	2.2	0	0	0	0	0	1	0	0	0	1	1	0	0	0	2
110	1	12	1	55	0	4	1	11	15	2	1	37.5	0	0	1	0	2.85	97	3	142	0.76	0	13.79	1	551	1	1.81	0	0	0	0	0	1	0	1	0	1	1	0	0	0	2
111	1	12	1	45	0	3	0	9	12	1	1	39.8	2	0	0	0	1.37	82	2	115	0.34	0	12.9	0	60	0	1.87	0	0	0	0	0	1	0	0	0	1	1	0	0	0	2
112	1	14	1	56	0	8	2	9	17	2	1	39.8	2	0	0	1	1.83	71	2	113	0.63	0	12.6	0	346	1	1.84	0	0	0	0	0	1	0	1	0	1	1	0	0	0	2
114	1	12	0	80	1	7	2	8	15	1	1	38.2	1	0	0	0	3.37	41	1	91	1.78	0	13.7	1	680	1	1.86	0	0	0	0	0	1	0	0	0	0	0	0	0	0	0
115	1	8	0	44	0	7	2	6	13	2	1	39.5	2	0	1	0	2.18	93	3	149	0.91	0	12.8	0	1361	1	2.14	0	0	0	0	0	1	0	0	0	0	0	0	0	0	0
116	1	14	1	72	1	7	2	12	19	1	1	38.7	1	0	0	0	1.14	31	1	128	0.37	0	13	0	199	0	1.83	0	0	0	1	0	1	0	1	0	0	1	0	0	0	2
118	1	9	0	56	0	6	1	6	12	0	1	38.8	1	0	1	0	2	87	2	142	0.71	0	12.7	0	1117	1	1.7	0	0	0	0	0	1	0	0	0	0	0	0	0	0	0
119	0	16	1	66	1	10	2	10	20	2	1	38.5	1	0	1	1	3.27	75	2	140	0.56	0	11.3	0	772	1	1.99	0	0	0	0	0	1	0	0	0	0	0	0	0	0	0
120	1	13	1	67	1	7	2	10	17	1	1	37.5	0	0	1	0	1.61	48	1	127	0.38	0	12.6	0	299	1	1.65	0	0	0	0	0	1	0	0	0	1	1	0	0	0	2
121	0	16	1	78	1	7	2	12	19	1	1	39.3	2	0	0	0	3.45	60	1	157	0.86	0	16.1	1	787	1	1.79	0	0	0	1	1	1	0	1	1	1	0	0	0	0	2
126	0	40	0	60	0	36	2	7	43	2	1	39.3	2	0	1	0	1.67	76	2	165	0.55	0	13.79	1	343	1	1.89	0	0	0	0	0	1	0	0	0	0	1	0	0	0	2
127	0	15	1	66	1	8	2	14	22	1	1	38.7	1	0	1	0	0.92	85	2	133	0.3	0	13.79	1	984	1	1.87	0	1	0	0	0	1	0	1	1	1	1	1	0	0	2
131	1	12	1	71	1	10	2	6	16	2	1	38	0	0	0	1	1.54	91	3	147	0.3	0	11.6	0	225	1	1.82	0	0	0	0	0	1	0	1	0	1	1	0	0	0	2
135	1	11	0	50	0	4	1	9	13	2	1	38.5	1	0	0	1	2.67	56	1	159	0.42	0	14.1	1	335.5	1	1.91	0	0	0	0	0	1	0	0	1	1	0	0	0	0	2
137	1	7	1	53	0	2	0	9	11	1	1	39.2	2	0	0	0	2.15	82	2	130	0.94	0	12.1	0	124	0	2.28	1	0	0	0	0	1	0	0	0	0	0	0	0	0	0
139	1	12	1	70	1	1	0	12	13	2	1	38.8	1	0	0	1	1.76	66	2	157	0.19	0	13.7	1	412	1	1.71	0	0	0	0	0	1	0	1	1	1	1	1	0	0	2
143	1	11	1	65	1	5	1	26	31	1	1	39	1	0	1	0	1.93	82	2	151	0.37	0	14.2	1	1606.14	1	2.04	0	1	0	1	1	0	0	1	1	1	1	1	0	0	1
144	1	12	1	67	1	5	1	15	20	0	1	39	1	0	0	1	1.52	67	2	116	0.3	0	13.8	1	1606.14	1	1.82	0	0	0	0	0	1	0	1	0	1	1	1	0	0	2
149	1	11	1	74	1	7	2	8	15	0	1	38.8	1	0	1	1	4.23	81	2	149	1.81	0	12.2	0	757	1	2.15	0	0	0	0	1	1	0	0	1	1	0	0	0	0	2
150	1	10	1	77	1	4	1	8	12	2	1	38.5	1	0	0	0	5.08	38	1	126	0.7	0	12.1	0	306	1	1.96	0	0	0	0	0	1	0	1	0	0	0	0	0	0	2
153	1	6	1	67	1	0	0	10	10	1	1	38.1	1	0	0	1	5.36	97	3	128	0.58	0	14.5	1	179	0	2.04	0	0	0	0	0	1	0	0	0	0	1	0	0	0	2
155	1	10	1	59	0	6	1	12	18	2	1	39.5	2	0	0	1	1.41	63	2	128	0.95	0	12.2	0	100	0	2.2	0	0	0	0	0	1	0	0	0	0	1	0	0	0	2
158	0	17	1	59	0	9	2	10	19	0	1	37.4	NA	1	1	0	2.09	56	1	145	0.62	0	12.9	0	839	1	1.96	0	0	1	0	0	1	0	0	0	0	1	0	0	0	2
159	1	7	1	40	0	8	2	4	12	1	1	39	1	0	1	0	1.31	93	3	143	0.6	0	12.95	0	335.5	1	1.91	0	0	0	0	0	1	0	0	0	0	0	0	0	0	0
164	0	15	1	63	1	7	2	10	17	2	1	39.2	2	0	0	1	1.38	57	1	125	0.58	0	12.9	0	274	1	1.83	0	0	1	0	0	1	0	0	0	1	1	0	0	0	2
165	1	11	0	67	1	4	1	7	11	2	1	38.5	1	0	0	0	7.75	69	2	145	0.51	0	13.6	1	302	1	1.74	0	0	0	0	0	1	0	0	0	0	0	0	0	0	0
169	1	11	0	67	1	10	2	7	17	1	1	39	1	0	1	0	1.35	67	2	167	0.6	0	13.79	1	1606.14	1	2.04	0	0	0	0	0	1	0	0	0	0	0	0	0	0	0
170	0	16	0	70	1	5	1	12	17	2	1	39	1	1	0	0	1.59	78	2	140	0.58	0	14.2	1	352	1	1.89	0	0	0	0	0	1	0	1	0	1	1	0	0	0	2
172	0	17	0	61	1	7	2	13	20	1	1	40.2	3	1	0	0	1.29	25	0	150	0.44	0	14.1	1	183	0	1.74	0	0	0	1	1	1	0	1	1	1	1	0	0	0	2
173	1	10	1	49	0	5	1	10	15	2	1	39.4	2	0	0	0	2.21	71	2	134	0.54	0	12.3	0	2561	1	1.96	0	0	0	0	0	1	0	0	0	1	0	0	0	0	2
174	1	11	0	57	0	8	2	6	14	0	1	39.6	2	0	1	0	2.53	83	2	162	1.23	0	12.8	0	370	1	1.94	0	0	0	0	0	1	0	1	0	0	0	0	0	0	2
176	0	17	1	73	1	10	2	7	17	1	1	39	1	0	0	0	2.09	76	2	122	0.94	0	13.79	1	99	0	2.02	0	0	0	0	0	1	0	0	0	0	1	0	0	0	2
177	1	11	0	77	1	5	1	11	16	2	1	39	1	1	1	1	8.75	74	2	133	0.38	0	13.1	1	2746	1	1.91	0	0	1	0	0	1	0	1	0	1	0	0	0	0	2
178	1	9	1	66	1	3	0	17	20	2	1	39	1	0	0	0	2.68	86	2	132	0.44	0	12.5	0	640	1	1.88	0	0	0	0	1	1	0	1	1	1	1	0	0	0	2
179	1	9	1	64	1	4	1	9	13	2	1	38.8	1	1	0	0	1.13	69	2	110	0.26	0	13.2	1	2810	1	1.89	0	0	0	0	1	1	0	1	1	1	1	0	0	0	2
180	0	19	0	74	1	5	1	14	19	1	1	38.8	1	0	0	1	1.3	48	1	151	0.13	0	12.5	0	332	1	1.97	0	1	0	1	0	1	0	1	1	1	1	1	1	0	2
181	1	14	0	61	1	11	2	7	18	2	1	38.5	1	0	0	0	4.41	99	3	162	1.6	0	11.8	0	274	1	1.96	0	0	0	0	0	1	0	0	0	0	0	0	0	0	0
182	0	15	1	60	0	5	1	10	15	1	1	38.2	1	0	0	0	2.11	93	3	128	0.56	0	13.79	1	64	0	2.15	0	0	0	0	0	1	0	0	0	1	1	0	0	0	2
183	1	10	0	70	1	4	1	10	14	0	0	NA	NA	0	0	0	1.77	72	2	149	0.31	0	12.3	0	2000	1	1.58	0	0	0	0	0	1	0	0	0	1	1	0	0	0	2
184	1	12	0	72	1	7	2	5	12	1	1	37.6	0	0	0	0	2.48	65	2	139	0.91	0	12.95	0	264	1	1.94	0	0	0	0	0	1	0	0	0	0	0	0	0	0	0
185	1	12	1	60	0	10	2	7	17	2	1	39	1	0	0	0	9.36	90	2	135	2.26	1	12.3	0	173	0	1.89	0	0	0	0	0	1	0	1	0	0	0	0	0	0	2
186	0	15	0	68	1	6	1	11	17	2	1	37.7	0	0	0	1	3.37	67	2	150	0.37	0	11.6	0	1748	1	2.07	0	0	0	1	1	1	0	0	1	1	0	0	0	0	2
189	1	11	0	82	1	7	2	6	13	2	1	37.9	0	0	0	1	2.88	94	3	148	1.03	0	12.1	0	86	0	1.97	0	0	0	0	0	1	0	1	0	0	0	0	0	0	2
190	0	16	1	75	1	1	0	15	16	2	1	38.7	1	1	1	0	1.47	78	2	120	0.29	0	14.4	1	71	0	1.95	0	0	0	1	0	1	0	1	1	1	1	0	0	1	2
191	0	15	1	67	1	11	2	14	25	1	1	38.9	1	0	0	0	2.01	43	1	125	1	0	12.3	0	152	0	1.98	0	0	0	0	0	1	0	0	0	0	1	0	0	0	2
192	1	14	0	55	0	7	2	8	15	0	1	38.8	1	1	1	0	2.92	90	2	162	0.62	0	11.8	0	2000	1	1.79	0	0	1	0	0	1	1	1	0	1	0	0	0	0	2
193	0	17	0	56	0	8	2	9	17	1	1	38.5	1	0	1	1	2.7	22	0	175	1.69	0	13	0	752	1	1.98	0	0	0	0	0	1	0	0	1	0	0	0	0	0	2
196	0	18	1	72	1	7	2	11	18	0	0	NA	NA	0	1	0	1.37	67	2	133	0.19	0	13.1	1	86	0	1.92	0	1	1	0	1	1	0	0	1	1	1	1	1	0	2
198	0	15	0	63	1	5	1	10	15	0	1	39	1	1	1	0	1.09	37	1	168	0.72	0	14.5	1	379	1	1.75	0	0	0	0	0	1	0	0	0	0	1	0	0	0	2
199	1	12	1	63	1	7	2	9	16	2	1	39	1	0	1	0	2.78	80	2	165	0.81	0	12.1	0	303	1	1.98	0	0	0	0	0	1	0	0	1	0	1	0	0	0	2
200	1	13	0	59	0	6	1	8	14	2	1	39.5	2	0	0	0	3.37	55	1	135	0.69	0	13.1	1	563	1	1.82	0	0	0	0	0	1	0	0	0	0	1	0	0	0	2
201	1	11	1	60	0	5	1	7	12	1	1	38.8	1	0	1	0	0.99	48	1	137	0.32	0	12.8	0	335.5	1	1.79	0	0	0	0	0	1	0	1	0	1	1	1	0	0	2
204	1	8	1	77	1	5	1	11	16	2	1	38.8	1	0	0	0	3.07	97	3	128	0.98	0	13.3	1	4858	1	2.06	0	0	0	0	0	1	0	1	0	1	1	0	0	0	2
208	1	10	1	55	0	10	2	8	18	1	1	38	0	1	1	0	2.28	70	2	143	0.6	0	13.79	1	1606.14	1	2.04	0	0	1	0	0	1	0	0	0	0	0	0	0	0	0
209	1	12	1	55	0	5	1	9	14	0	1	38.7	1	0	0	0	2.32	72	2	123	0.57	0	13.3	1	260	1	1.97	0	0	0	0	0	1	0	0	0	0	1	0	0	0	2
210	0	17	1	58	0	7	2	17	24	1	1	39	1	0	0	0	4.09	47	1	116	1.2	0	14.5	1	1606.14	1	1.99	0	1	0	0	1	1	0	1	1	1	0	1	0	0	2
212	1	10	0	74	1	4	1	9	13	2	1	39	1	1	0	1	2.88	38	1	133	0.19	0	12.1	0	306	1	1.82	0	0	0	1	0	1	0	1	0	1	1	0	0	0	2
214	1	14	1	62	1	4	1	11	15	0	1	38.8	1	0	0	0	3.06	91	3	134	0.48	0	12.9	0	368	1	2.03	0	0	0	0	0	1	0	1	0	1	1	0	0	0	2
215	1	14	0	67	1	5	1	10	15	2	1	39	1	0	0	0	7.16	55	1	148	0.69	0	13.6	1	2477	1	2.12	0	0	1	0	0	1	0	1	0	1	1	1	0	0	2
217	1	8	1	70	1	9	2	4	13	0	1	38.5	1	0	0	0	1.6	68	2	143	0.6	0	12.95	0	507	1	1.91	0	0	0	0	0	1	0	0	0	0	0	0	0	0	0
223	1	11	1	72	1	7	2	9	16	2	1	38.5	1	0	0	1	3.15	94	3	125	0.93	0	12.7	0	162	0	2.09	0	0	0	1	0	1	0	1	1	0	0	0	0	0	2
224	0	19	1	65	1	0	0	26	26	2	1	38.1	1	0	0	0	1.32	74	2	154	0.27	0	13.79	1	179	0	2.04	0	1	0	1	1	1	0	1	1	1	1	1	0	0	2
225	0	16	0	71	1	9	2	17	26	1	1	37.8	0	0	1	1	9.35	63	2	155	0.74	0	12.4	0	605	1	1.91	0	0	0	1	0	1	0	1	0	0	0	0	0	0	2
226	0	15	0	64	1	4	1	26	30	2	1	38.8	1	0	1	1	1.58	75	2	149	0.24	0	12.5	0	854	1	1.76	0	1	0	1	1	1	0	1	1	1	1	1	0	0	2
227	1	9	1	84	1	4	1	5	9	2	1	38.8	1	0	1	0	5.78	77	2	121	1.06	0	12.8	0	64	0	2.19	0	0	0	0	0	1	0	0	0	0	1	0	0	0	2
228	0	17	0	66	1	5	1	29	34	2	1	39	1	0	0	1	0.78	50	1	153	0.22	0	13.5	1	2000	1	1.8	0	1	1	1	1	1	0	1	1	1	1	1	1	1	2
229	0	22	1	81	1	0	0	22	22	2	1	39.1	2	0	1	0	3.71	52	1	138	0.34	0	13.79	1	425	1	1.94	0	0	0	1	1	1	0	1	1	1	0	0	0	0	2
230	1	8	1	67	1	5	1	7	12	2	1	38.8	1	0	1	0	3.53	74	2	126	2.21	1	12.5	0	259	1	2.19	0	0	0	0	0	1	0	0	0	0	0	0	0	0	0
231	1	9	1	77	1	3	0	9	12	2	1	38.3	1	0	0	0	3.5	73	2	131	1.49	0	11.9	0	219	1	2.25	1	0	0	0	0	0	0	0	0	0	0	0	0	0	1
233	1	11	1	62	1	7	2	8	15	1	1	39	1	0	0	0	2.45	60	1	125	0.59	0	11.8	0	676	1	1.9	0	0	0	0	0	1	0	0	1	0	0	0	0	0	2
234	1	7	0	56	0	5	1	5	10	1	1	38.3	1	1	0	0	1.41	84	2	135	0.69	0	13.3	1	335.5	1	1.85	0	0	0	0	0	1	0	1	0	1	1	1	0	0	2
235	0	17	0	79	1	6	1	11	17	0	1	39.8	2	0	1	1	1.22	44	1	158	0.45	0	13.9	1	1606.14	1	1.66	0	0	0	0	1	1	0	0	1	1	1	1	0	0	2
236	0	19	1	70	1	8	2	15	23	2	1	38.8	1	0	1	0	1.18	63	2	117	0.26	0	13.79	1	216	1	1.74	0	0	0	0	0	1	0	1	1	1	1	1	0	0	2
237	1	13	1	85	1	6	1	12	18	2	1	38.6	1	1	0	1	3.5	59	1	128	1.12	0	13.79	1	1606.14	1	2.04	0	0	0	0	0	1	0	1	0	0	0	0	0	0	2
239	1	10	0	74	1	7	2	6	13	2	1	37.8	0	0	0	1	3.51	69	2	166	0.85	0	12.2	0	301	1	2.08	0	0	0	0	0	1	0	0	0	0	0	0	0	0	0
240	1	11	0	64	1	3	0	11	14	2	1	38	0	0	1	1	1.35	44	1	174	0.39	0	12.9	0	589	1	2	0	0	0	1	1	1	0	1	1	1	1	1	0	0	2
241	1	9	0	59	0	4	1	9	13	2	1	39	1	0	1	0	6.52	99	3	174	0.46	0	12.95	0	335.5	1	1.91	0	0	0	0	0	1	0	0	1	0	0	0	0	0	2
243	1	11	1	54	0	5	1	6	11	2	0	NA	NA	0	1	0	3.09	70	2	151	2	1	12.95	0	302	1	2.21	1	0	0	0	0	1	0	0	0	0	0	0	0	0	0
244	1	9	1	64	1	7	2	14	21	1	1	38.8	1	0	0	0	5.92	88	2	130	0.78	0	12.2	0	439	1	1.78	0	1	0	0	0	1	0	1	0	1	0	1	0	0	2
247	1	10	0	59	0	2	0	9	11	1	1	40	2	0	1	0	1.38	78	2	164	0.29	0	13.3	1	265	1	1.86	0	0	0	0	0	1	0	0	0	1	1	0	0	0	2
248	1	9	0	64	1	3	0	11	14	0	1	38.6	1	0	0	0	5.62	80	2	140	0.61	0	14	1	72	0	1.95	0	0	0	0	0	1	0	0	0	0	1	0	0	0	2
250	1	12	0	31	0	6	1	9	15	0	1	39	1	0	1	0	4.81	70	2	130	0.3	0	14.5	1	266	1	2.02	0	0	0	0	0	1	0	0	0	0	1	0	0	0	2
252	1	14	1	70	1	8	2	12	20	2	1	39.8	2	0	1	1	8.75	67	2	114	1.42	0	13.79	1	2000	1	1.81	0	0	0	1	0	1	0	1	1	1	0	0	0	0	2
253	0	15	0	77	1	8	2	15	23	2	1	38.8	1	1	1	1	4.01	45	1	142	0.95	0	11.5	0	283	1	1.89	0	0	0	1	1	1	0	1	1	0	0	0	0	0	2
254	1	12	1	72	1	7	2	6	13	1	1	38.8	1	0	0	0	2.1	52	1	118	0.72	0	12.9	0	310	1	2.02	0	0	0	0	0	1	0	0	0	0	0	0	0	0	0
256	1	11	1	59	0	4	1	8	12	0	0	NA	NA	0	1	1	2.57	81	2	156	1.39	0	12.95	0	1260	1	2.12	0	0	0	0	0	1	0	0	0	1	0	0	0	0	2
257	1	6	1	54	0	1	0	13	14	0	1	37.4	NA	0	0	0	6.62	49	1	161	0.7	0	12.5	0	8878	1	2.28	1	0	0	0	0	1	0	1	0	1	1	0	0	0	2
259	1	9	1	25	0	4	1	9	13	0	1	39	1	0	0	0	2.57	87	2	142	0.48	0	12.95	0	33	0	1.91	0	0	0	0	0	0	0	1	0	1	0	0	0	0	1
262	1	5	1	55	0	3	0	9	12	2	1	38	0	0	0	0	2.67	97	3	122	0.39	0	13.5	1	231	1	2.15	0	0	0	0	0	1	0	0	0	0	1	0	0	0	2
263	1	8	1	54	0	2	0	9	11	1	1	39.5	2	0	0	0	7.55	59	1	122	0.26	0	12.6	0	1901	1	1.81	0	0	0	0	0	1	0	1	0	1	0	0	0	0	2
264	1	8	0	42	0	3	0	6	9	0	1	38.5	1	0	0	0	3.17	90	2	161	1.69	0	12.95	0	101	0	2.16	0	0	0	0	0	1	0	0	0	0	0	0	0	0	0
265	0	16	0	60	0	10	2	7	17	0	1	37.5	0	0	0	1	4.63	51	1	150	1.75	0	12.3	0	228	1	1.95	0	0	0	0	0	1	0	0	0	0	0	0	0	0	0
Note: outcome: 0 for non-recovery, 1 for recovery; time: time from onset to platelet recovery, non-recovery recorded as duration of illness; Sex: 0 for male, 1 for female; age stratification: 0 for ≤60 years, 1 for ＞60 years; Days from onset to admission stratification: 0 for ≤3 days, 1 for 3-6 days, 2 for ＞6 days; History of tick bites: 0 for no, 1 for yes, 2 for unkonwn; fever, phlegm, Diarrhea…
